# Supplementary material for: Human Adult Microbiota in a Static Colon Model: AhR Transcriptional Activity at the Crossroads of Host–Microbe Interaction
Source: Foods. 2022 Jun 30;11(13):1946. doi: 10.3390/foods11131946 (PMC9265634; doi:10.3390/foods11131946)
Supplement: Supplementary file 1 [file foods-11-01946-s001.zip]

Archive with 2 entries (2 files):
- Supplementary File S1.pdf
- Supplementary File S2_META Stool Samples 3 donors.xlsx
